# Supplementary material for: Practical diets for California yellowtail, Seriola dorsalis: Use of advanced soybean meal products on growth performance, body composition, intestinal morphology, and immune gene expression
Source: PLoS One. 2024 Jun 7;19(6):e0304679. doi: 10.1371/journal.pone.0304679 (PMC11161020; doi:10.1371/journal.pone.0304679)
Supplement: S1 Table — (XLSX) [file pone.0304679.s002.xlsx]

## Sheet: Diets
Treatment ID (Diets)	Diets description
Basal	30% Solvent-extracted soybean meal diet
BD50	SE soybean meal replaced with 50% bright Day soybean meal
HP50	SE soybean meal replaced with 50% Hamlet Protein soybean meal
BD100	SE soybean meal replaced with 100% Bright Day soybean meal
HP100	SE soybean meal replaced with 50% Hamlet Protein soybean meal
Reference	30% fishmeal diet

## Sheet: Growth data
Tank #	Trt #	Trt ID	Initial Avg. BW (g)	Final tank biomass (g)	No. Fish	Avg. Body weight (g)	Wt gain (g)	Percent weight gain (%)	Survival (%)	Feed/fish (g)	FCR
5	1	Basal	16.4667	2168	15	144.533	128.067	777.733	100	163.829	1.13351
10	1	Basal	16.4667	2055	15	137	120.533	731.984	100	162.109	1.18328
13	1	Basal	16.4667	1856	14	132.571	116.105	705.09	100	152.696	1.1518
18	1	Basal	16.4667	1916	15	127.733	111.267	675.709	100	149.413	1.16972
6	2	BD50	16.4667	2077	14	148.357	131.89	800.954	100	164.741	1.11044
15	2	BD50	16.4667	1942	14	138.714	122.248	742.394	100	160.01	1.15352
19	2	BD50	16.5333	1913	14	136.643	120.11	726.469	100	157.829	1.15505
22	2	BD50	16.6	1840	13	141.538	124.938	752.641	86.6667	156.961	1.10896
3	3	HP50	16.4667	2057	15	137.133	120.667	732.794	100	164.395	1.19879
9	3	HP50	16.4667	2089	15	139.267	122.8	745.749	100	159.668	1.14649
11	3	HP50	16.5333	2205	15	147	130.467	789.113	100	157.185	1.06928
14	3	HP50	16.5333	1989	15	132.6	116.067	702.016	100	152.372	1.14911
1	4	BD100	16.5333	2012	15	134.133	117.6	711.29	100	155.201	1.31973
7	4	BD100	16.6	2143	15	142.867	126.267	760.643	100	157.836	1.10478
17	4	BD100	16.6	2060	15	137.333	120.733	727.309	100	147.185	1.07174
23	4	BD100	16.4667	1903	14	135.929	119.462	725.477	100	154.703	1.13812
2	5	HP100	16.6	1980	15	132	115.4	695.181	100	150.259	1.13832
8	5	HP100	16.4667	2003	15	133.533	117.067	710.931	100	150.551	1.12744
12	5	HP100	16.6	1961	15	130.733	114.133	687.55	100	151.113	1.15589
20	5	HP100	16.6	2066	15	137.733	121.133	729.719	100	150.603	1.09344
4	6	Ref.	16.4667	2170	15	144.667	128.2	778.543	100	160.904	1.11224
16	6	Ref.	16.6	2018	15	134.533	117.933	710.442	100	145.001	1.07781
21	6	Ref.	16.6	2127	15	141.8	125.2	754.217	100	161.682	1.14021
24	6	Ref.	16.4667	2150	15	143.333	126.867	770.445	100	158.876	1.10844
