# Supplementary material for: Practical diets for California yellowtail, Seriola dorsalis: Use of advanced soybean meal products on growth performance, body composition, intestinal morphology, and immune gene expression
Source: PLoS One. 2024 Jun 7;19(6):e0304679. doi: 10.1371/journal.pone.0304679 (PMC11161020; doi:10.1371/journal.pone.0304679)
Supplement: S2 Table — (XLSX) [file pone.0304679.s003.xlsx]

## Sheet: Diets
Treatment ID (Diets)	Diets description
Basal	30% Solvent-extracted soybean meal diet
BD50	SE soybean meal replaced with 50% bright Day soybean meal
HP50	SE soybean meal replaced with 50% Hamlet Protein soybean meal
BD100	SE soybean meal replaced with 100% Bright Day soybean meal
HP100	SE soybean meal replaced with 50% Hamlet Protein soybean meal
Reference	30% fishmeal diet

## Sheet: Histology score
Tank #	Trt #	Trt ID	LP	CT	LV
5	1	Basal	1.33333	2	2.44444
10	1	Basal	1.66667	1.22222	2
13	1	Basal	2.44444	1.55556	2.11111
18	1	Basal	1.55556	2	2
6	2	BD50	1.55556	1.33333	1.77778
15	2	BD50	1.44444	1.77778	1.88889
19	2	BD50	2.66667	2.44444	1.88889
22	2	BD50	1.77778	1.44444	1.88889
3	3	HP50	2	2	1.88889
9	3	HP50	1.77778	1.66667	1.77778
11	3	HP50	2.11111	2.33333	2.11111
14	3	HP50	1.77778	1.66667	2
1	4	BD100	2.55556	2.11111	2.33333
7	4	BD100	1.83333	1.94444	1.83333
17	4	BD100	1.88889	1.66667	2.55556
23	4	BD100	2.22222	2.22222	2.11111
2	5	HP100	2.66667	2.22222	2.22222
8	5	HP100	2	2.66667	2
12	5	HP100	2	1.96429	2
20	5	HP100	2	1.77778	2.22222
4	6	Ref	2.11111	2.11111	1.77778
16	6	Ref	1.66667	1.55556	2
21	6	Ref	1.44444	2	2.33333
24	6	Ref	1.55556	1.77778	2.11111
