# Supplementary material for: Practical diets for California yellowtail, Seriola dorsalis: Use of advanced soybean meal products on growth performance, body composition, intestinal morphology, and immune gene expression
Source: PLoS One. 2024 Jun 7;19(6):e0304679. doi: 10.1371/journal.pone.0304679 (PMC11161020; doi:10.1371/journal.pone.0304679)
Supplement: S3 Table — (XLSX) [file pone.0304679.s004.xlsx]

## Sheet: Diets
Treatment ID (Diets)	Diets description
Basal	30% Solvent-extracted soybean meal diet
BD50	SE soybean meal replaced with 50% bright Day soybean meal
HP50	SE soybean meal replaced with 50% Hamlet Protein soybean meal
BD100	SE soybean meal replaced with 100% Bright Day soybean meal
HP100	SE soybean meal replaced with 50% Hamlet Protein soybean meal
Reference	30% fishmeal diet

## Sheet: CT Values
	∆CT								∆CT						Tank	Treatment	Fish	APN	ATPase	GPX1	IL1B	MGA
Sample ID	APN	ATPase	GPX1	IL1B	MGA		Tank	Fish	APN	ATPase	GPX1	IL1B	MGA		1	4	1	3.94109	4.78034	3.28825	8.58297	4.8757
F3 exp18	3.54252	5.08805	4.41	6.8626	6.02463		18	3	3.54252	5.08805	4.41	6.8626	6.02463		1	4	2	4.47206	4.97906	3.90852	6.89595	5.94344
F3 exp22	4.23891	4.79969	4.38536	6.10789	5.47882		22	3	4.23891	4.79969	4.38536	6.10789	5.47882		1	4	3	3.88251	4.98506	3.24971	9.47406	5.6674
F3 exp8	3.56435	4.47396	4.21487	6.17608	5.39921		8	3	3.56435	4.47396	4.21487	6.17608	5.39921		2	5	1	5.54571	4.29761	4.64742	14.5264	5.8048
F3 exp6	3.50312	4.79072	4.46108	7.46961	5.48084		6	3	3.50312	4.79072	4.46108	7.46961	5.48084		2	5	2	5.79412	4.42928	4.76094	11.491	5.68194
F3 exp21	4.11043	4.88162	4.36671	11.8454	5.12816		21	3	4.11043	4.88162	4.36671	11.8454	5.12816		2	5	3	4.21327	4.61864	3.42871	6.67276	5.57751
F3 exp13	3.63339	4.72967	4.41407	14.9611	4.97227		13	3	3.63339	4.72967	4.41407	14.9611	4.97227		3	3	1	4.52047	4.18023	2.82259	8.87432	4.6615
F3 exp11	4.01263	5.12268	4.33608	11.7064	5.63365		11	3	4.01263	5.12268	4.33608	11.7064	5.63365		3	3	2	4.31143	5.31439	4.60948	6.22173	5.76264
F3exp5	3.58856	4.7202	3.94999	9.26301	5.48704		5	3	3.58856	4.7202	3.94999	9.26301	5.48704		3	3	3	4.99311	5.27711	4.71516	13.9069	5.41906
F3exp16	4.58313	4.80692	4.3894	12.2512	5.22944		16	3	4.58313	4.80692	4.3894	12.2512	5.22944		4	6	1	4.79045	3.91917	4.22094	13.2181	5.34029
F3exp14	3.75164	4.59028	3.73495	11.6382	5.30271		14	3	3.75164	4.59028	3.73495	11.6382	5.30271		4	6	2	5.01717	3.88817	10.407	11.3318	5.11951
F3exp15	4.60911	5.3837	3.82094	11.5492	5.54868		15	3	4.60911	5.3837	3.82094	11.5492	5.54868		4	6	3	4.10864	4.31545	2.9762	5.12845	5.92315
F3exp7	4.87778	5.44964	4.63887	9.5083	5.79357		7	3	4.87778	5.44964	4.63887	9.5083	5.79357		5	1	1	5.28401	4.24703	3.13813	7.73864	5.81255
exp12	4.3449	4.52408	3.68436	5.09828	5.76613		12	1	4.3449	4.52408	3.68436	5.09828	5.76613		5	1	2	3.92487	5.37597	3.16594	5.35612	5.41032
F3exp20	4.25233	4.8255	4.74644	14.0271	5.23406		20	3	4.25233	4.8255	4.74644	14.0271	5.23406		5	1	3	3.58856	4.7202	3.94999	9.26301	5.48704
F3exp23	5.36479	4.39477	4.70092	13.9642	5.11391		23	3	5.36479	4.39477	4.70092	13.9642	5.11391		6	2	1	5.62184	4.22916	4.42059	10.4639	5.10929
F3exp19	3.35527	4.67751	3.90406	13.5565	4.906		19	3	3.35527	4.67751	3.90406	13.5565	4.906		6	2	2	3.94169	5.18649	4.1735	10.8789	6.05003
F3exp4	4.10864	4.31545	2.9762	5.12845	5.92315		4	3	4.10864	4.31545	2.9762	5.12845	5.92315		6	2	3	3.50312	4.79072	4.46108	7.46961	5.48084
F3exp1	3.88251	4.98506	3.24971	9.47406	5.6674		1	3	3.88251	4.98506	3.24971	9.47406	5.6674		7	4	1	5.85591	4.14911	4.47776	12.0122	5.55437
F3exp3	4.99311	5.27711	4.71516	13.9069	5.41906		3	3	4.99311	5.27711	4.71516	13.9069	5.41906		7	4	2	4.04006	5.38558	3.74685	9.45646	5.50862
F3exp9	5.11392	4.19281	3.96901	10.7299	5.15558		9	3	5.11392	4.19281	3.96901	10.7299	5.15558		7	4	3	4.87778	5.44964	4.63887	9.5083	5.79357
F3exp10	4.17027	3.44502	2.7084	6.15338	5.19926		10	3	4.17027	3.44502	2.7084	6.15338	5.19926		8	5	1	5.6609	4.19748	4.97961	8.05862	5.8053
F3exp17	4.18182	4.64792	3.4939	8.77423	5.50963		17	3	4.18182	4.64792	3.4939	8.77423	5.50963		8	5	2	3.76029	5.2	4.49845	13.1895	5.35294
F3exp12	4.06207	4.77548	3.66225	9.36912	4.98355		12	3	4.06207	4.77548	3.66225	9.36912	4.98355		8	5	3	3.56435	4.47396	4.21487	6.17608	5.39921
F3exp2	4.21327	4.61864	3.42871	6.67276	5.57751		2	3	4.21327	4.61864	3.42871	6.67276	5.57751		9	3	1	5.07998	4.03529	4.36938	8.75364	5.69465
F2EXP23	5.33601	4.19874	4.29695	11.9068	5.26085		23	2	5.33601	4.19874	4.29695	11.9068	5.26085		9	3	2	3.61889	4.92181	3.7232	8.70436	5.52091
F2exp17	4.04823	4.57575	3.39869	9.83936	4.89262		17	2	4.04823	4.57575	3.39869	9.83936	4.89262		9	3	3	5.11392	4.19281	3.96901	10.7299	5.15558
exp1	3.94109	4.78034	3.28825	8.58297	4.8757		1	1	3.94109	4.78034	3.28825	8.58297	4.8757		10	1	1	4.08657	5.17192	4.16976	11.8088	5.23827
exp18	4.52934	5.17341	3.15829	10.0685	5.12025		18	1	4.52934	5.17341	3.15829	10.0685	5.12025		10	1	2	5.30264	4.15439	3.4948	6.05077	6.06343
F2exp14	3.66688	4.72281	4.22219	11.3705	4.89316		14	2	3.66688	4.72281	4.22219	11.3705	4.89316		10	1	3	4.17027	3.44502	2.7084	6.15338	5.19926
F2exp3	4.31143	5.31439	4.60948	6.22173	5.76264		3	2	4.31143	5.31439	4.60948	6.22173	5.76264		11	3	1	3.75143	5.91645	4.30129	11.5094	5.67439
F2exp18	4.51596	5.5749	3.94854	10.2459	5.1812		18	2	4.51596	5.5749	3.94854	10.2459	5.1812		11	3	2	5.02073	4.1922	3.07602	5.47912	5.6826
F2exp24	4.47758	5.19155	4.4386	13.3275	4.60442		24	2	4.47758	5.19155	4.4386	13.3275	4.60442		11	3	3	4.01263	5.12268	4.33608	11.7064	5.63365
F2exp6	3.94169	5.18649	4.1735	10.8789	6.05003		6	2	3.94169	5.18649	4.1735	10.8789	6.05003		12	5	1	4.3449	4.52408	3.68436	5.09828	5.76613
exp24	3.96647	4.495	3.58179	12.516	4.55391		24	1	3.96647	4.495	3.58179	12.516	4.55391		12	5	2	5.28119	4.11554	4.32368	13.1636	5.54565
exp10	4.08657	5.17192	4.16976	11.8088	5.23827		10	1	4.08657	5.17192	4.16976	11.8088	5.23827		12	5	3	4.06207	4.77548	3.66225	9.36912	4.98355
F2exp21	3.96638	5.10997	4.51332	11.6426	5.25128		21	2	3.96638	5.10997	4.51332	11.6426	5.25128		13	1	1	3.48355	5.06531	3.89653	10.8302	5.51972
exp11	3.75143	5.91645	4.30129	11.5094	5.67439		11	1	3.75143	5.91645	4.30129	11.5094	5.67439		13	1	2	3.75748	5.92068	4.32154	12.3154	5.29097
exp20	3.71259	4.41776	3.44464	10.3555	4.74438		20	1	3.71259	4.41776	3.44464	10.3555	4.74438		13	1	3	3.63339	4.72967	4.41407	14.9611	4.97227
F2exp20	3.2911	4.10716	3.64713	13.1359	4.54227		20	2	3.2911	4.10716	3.64713	13.1359	4.54227		14	3	1	4.95102	3.83181	4.37218	12.207	5.56299
exp13	3.48355	5.06531	3.89653	10.8302	5.51972		13	1	3.48355	5.06531	3.89653	10.8302	5.51972		14	3	2	3.66688	4.72281	4.22219	11.3705	4.89316
exp21	4.13564	5.23529	4.02326	9.59069	5.2042		21	1	4.13564	5.23529	4.02326	9.59069	5.2042		14	3	3	3.75164	4.59028	3.73495	11.6382	5.30271
F2exp1	4.47206	4.97906	3.90852	6.89595	5.94344		1	2	4.47206	4.97906	3.90852	6.89595	5.94344		15	2	1	4.80268	4.05609	3.7763	10.065	4.69772
F2exp7	4.04006	5.38558	3.74685	9.45646	5.50862		7	2	4.04006	5.38558	3.74685	9.45646	5.50862		15	2	2	4.90127	3.23117	3.55212	8.8997	5.19523
F2exp5	3.92487	5.37597	3.16594	5.35612	5.41032		5	2	3.92487	5.37597	3.16594	5.35612	5.41032		15	2	3	4.60911	5.3837	3.82094	11.5492	5.54868
F2exp13	3.75748	5.92068	4.32154	12.3154	5.29097		13	2	3.75748	5.92068	4.32154	12.3154	5.29097		16	6	1	5.56328	4.80591	4.38376	12.1323	5.3229
F2exp9	3.61889	4.92181	3.7232	8.70436	5.52091		9	2	3.61889	4.92181	3.7232	8.70436	5.52091		16	6	2	3.97653	5.1229	4.15041	12.5309	4.41491
F2exp16	3.97653	5.1229	4.15041	12.5309	4.41491		16	2	3.97653	5.1229	4.15041	12.5309	4.41491		16	6	3	4.58313	4.80692	4.3894	12.2512	5.22944
exp19	3.6429	5.07471	4.10517	11.7125	5.13793		19	1	3.6429	5.07471	4.10517	11.7125	5.13793		17	4	1	4.9782	4.03421	4.13846	12.2907	4.85164
F2exp8	3.76029	5.2	4.49845	13.1895	5.35294		8	2	3.76029	5.2	4.49845	13.1895	5.35294		17	4	2	4.04823	4.57575	3.39869	9.83936	4.89262
F2exp19	4.90964	4.04494	4.6373	12.5833	4.83289		19	2	4.90964	4.04494	4.6373	12.5833	4.83289		17	4	3	4.18182	4.64792	3.4939	8.77423	5.50963
F2exp2	5.79412	4.42928	4.76094	11.491	5.68194		2	2	5.79412	4.42928	4.76094	11.491	5.68194		18	1	1	4.52934	5.17341	3.15829	10.0685	5.12025
exp8	5.6609	4.19748	4.97961	8.05862	5.8053		8	1	5.6609	4.19748	4.97961	8.05862	5.8053		18	1	2	4.51596	5.5749	3.94854	10.2459	5.1812
exp3	4.52047	4.18023	2.82259	8.87432	4.6615		3	1	4.52047	4.18023	2.82259	8.87432	4.6615		18	1	3	3.54252	5.08805	4.41	6.8626	6.02463
exp14	4.95102	3.83181	4.37218	12.207	5.56299		14	1	4.95102	3.83181	4.37218	12.207	5.56299		19	2	1	3.6429	5.07471	4.10517	11.7125	5.13793
exp16	5.56328	4.80591	4.38376	12.1323	5.3229		16	1	5.56328	4.80591	4.38376	12.1323	5.3229		19	2	2	4.90964	4.04494	4.6373	12.5833	4.83289
exp2	5.54571	4.29761	4.64742	14.5264	5.8048		2	1	5.54571	4.29761	4.64742	14.5264	5.8048		19	2	3	3.35527	4.67751	3.90406	13.5565	4.906
exp4	4.79045	3.91917	4.22094	13.2181	5.34029		4	1	4.79045	3.91917	4.22094	13.2181	5.34029		20	5	1	3.71259	4.41776	3.44464	10.3555	4.74438
exp17	4.9782	4.03421	4.13846	12.2907	4.85164		17	1	4.9782	4.03421	4.13846	12.2907	4.85164		20	5	2	3.2911	4.10716	3.64713	13.1359	4.54227
exp15	4.80268	4.05609	3.7763	10.065	4.69772		15	1	4.80268	4.05609	3.7763	10.065	4.69772		20	5	3	4.25233	4.8255	4.74644	14.0271	5.23406
F2exp12	5.28119	4.11554	4.32368	13.1636	5.54565		12	2	5.28119	4.11554	4.32368	13.1636	5.54565		21	6	1	4.13564	5.23529	4.02326	9.59069	5.2042
exp6	5.62184	4.22916	4.42059	10.4639	5.10929		6	1	5.62184	4.22916	4.42059	10.4639	5.10929		21	6	2	3.96638	5.10997	4.51332	11.6426	5.25128
exp22	4.974	3.69793	4.49627	13.2037	4.60416		22	1	4.974	3.69793	4.49627	13.2037	4.60416		21	6	3	4.11043	4.88162	4.36671	11.8454	5.12816
exp9	5.07998	4.03529	4.36938	8.75364	5.69465		9	1	5.07998	4.03529	4.36938	8.75364	5.69465		22	2	1	4.974	3.69793	4.49627	13.2037	4.60416
F2exp10	5.30264	4.15439	3.4948	6.05077	6.06343		10	2	5.30264	4.15439	3.4948	6.05077	6.06343		22	2	2	5.26152	4.26649	4.16151	12.6825	5.21133
F2exp4	5.01717	3.88817	10.407	11.3318	5.11951		4	2	5.01717	3.88817	10.407	11.3318	5.11951		22	2	3	4.23891	4.79969	4.38536	6.10789	5.47882
F2exp15	4.90127	3.23117	3.55212	8.8997	5.19523		15	2	4.90127	3.23117	3.55212	8.8997	5.19523		23	4	1	4.62817	3.83646	4.25689	14.2925	4.6788
exp7	5.85591	4.14911	4.47776	12.0122	5.55437		7	1	5.85591	4.14911	4.47776	12.0122	5.55437		23	4	2	5.33601	4.19874	4.29695	11.9068	5.26085
exp23	4.62817	3.83646	4.25689	14.2925	4.6788		23	1	4.62817	3.83646	4.25689	14.2925	4.6788		23	4	3	5.36479	4.39477	4.70092	13.9642	5.11391
F2exp22	5.26152	4.26649	4.16151	12.6825	5.21133		22	2	5.26152	4.26649	4.16151	12.6825	5.21133		24	6	1	3.96647	4.495	3.58179	12.516	4.55391
exp5	5.28401	4.24703	3.13813	7.73864	5.81255		5	1	5.28401	4.24703	3.13813	7.73864	5.81255		24	6	2	4.47758	5.19155	4.4386	13.3275	4.60442
F2exp11	5.02073	4.1922	3.07602	5.47912	5.6826		11	2	5.02073	4.1922	3.07602	5.47912	5.6826

## Sheet: MGA
Tank	Treatment	Fish	MGA	2-Ct		Tank	Treatment	Mean 2-Ct	ddCt		Tank	Treatment	ddCt		Tank	Treatment	logMGA		Tank	Treatment	Trt ID	logMGA		Tank	Treatment	Trt ID	ddCt
1	4	1	4.8757	0.0340619		1	4	0.0233293	0.744665		1	4	0.744665		1	4	-0.128039		5	1	Basal	-0.16958		5	1	Basal	0.676737
1	4	2	5.94344	0.0162497		2	5	0.0194363	0.620402		2	5	0.620402		2	5	-0.207327		10	1	Basal	-0.136332		10	1	Basal	0.73058
1	4	3	5.6674	0.0196763		3	3	0.0271018	0.865082		3	3	0.865082		3	3	-0.0629427		13	1	Basal	-0.0743604		13	1	Basal	0.842635
2	5	1	5.8048	0.0178888		4	6	0.0233098	0.744041		4	6	0.744041		4	6	-0.128403		18	1	Basal	-0.117707		18	1	Basal	0.762593
2	5	2	5.68194	0.019479		5	1	0.0212012	0.676737		5	1	0.676737		5	1	-0.16958		6	2	BD50	-0.150534		6	2	BD50	0.707076
2	5	3	5.57751	0.0209412		6	2	0.0221517	0.707076		6	2	0.707076		6	2	-0.150534		15	2	BD50	-0.0325816		15	2	BD50	0.927723
3	3	1	4.6615	0.0395139		7	4	0.0204246	0.651947		7	4	0.651947		7	4	-0.185787		19	2	BD50	0.0130034		19	2	BD50	1.03039
3	3	2	5.76264	0.0184193		8	5	0.0220157	0.702734		8	5	0.702734		8	5	-0.153209		22	2	BD50	-0.0162618		22	2	BD50	0.963248
3	3	3	5.41906	0.0233722		9	3	0.0230475	0.735671		9	3	0.735671		9	3	-0.133317		3	3	HP50	-0.0629427		3	3	HP50	0.865082
4	6	1	5.34029	0.0246837		10	1	0.0228881	0.73058		10	1	0.73058		10	1	-0.136332		9	3	HP50	-0.133317		9	3	HP50	0.735671
4	6	2	5.11951	0.0287657		11	3	0.0197311	0.629811		11	3	0.629811		11	3	-0.20079		11	3	HP50	-0.20079		11	3	HP50	0.629811
4	6	3	5.92315	0.0164799		12	5	0.0237973	0.759603		12	5	0.759603		12	5	-0.119413		14	3	HP50	-0.0692114		14	3	HP50	0.852685
5	1	1	5.81255	0.017793		13	1	0.0263986	0.842635		13	1	0.842635		13	1	-0.0743604		1	4	BD100	-0.128039		1	4	BD100	0.744665
5	1	2	5.41032	0.0235143		14	3	0.0267134	0.852685		14	3	0.852685		14	3	-0.0692114		7	4	BD100	-0.185787		7	4	BD100	0.651947
5	1	3	5.48704	0.0222964		15	2	0.0290643	0.927723		15	2	0.927723		15	2	-0.0325816		17	4	BD100	-0.0176183		17	4	BD100	0.960244
6	2	1	5.10929	0.0289701		16	6	0.0328392	1.04822		16	6	1.04822		16	6	0.0204512		23	4	BD100	7.24938e-05		23	4	BD100	1.00017
6	2	2	6.05003	0.0150924		17	4	0.0300831	0.960244		17	4	0.960244		17	4	-0.0176183		2	5	HP100	-0.207327		2	5	HP100	0.620402
6	2	3	5.48084	0.0223926		18	1	0.023891	0.762593		18	1	0.762593		18	1	-0.117707		8	5	HP100	-0.153209		8	5	HP100	0.702734
7	4	1	5.55437	0.0212798		19	2	0.0322808	1.03039		19	2	1.03039		19	2	0.0130034		12	5	HP100	-0.119413		12	5	HP100	0.759603
7	4	2	5.50862	0.0219654		20	5	0.0355987	1.1363		20	5	1.1363		20	5	0.0554926		20	5	HP100	0.0554926		20	5	HP100	1.1363
7	4	3	5.79357	0.0180286		21	6	0.0273247	0.872195		21	6	0.872195		21	6	-0.0593864		4	6	Ref	-0.128403		4	6	Ref	0.744041
8	5	1	5.8053	0.0178826		22	2	0.0301772	0.963248		22	2	0.963248		22	2	-0.0162618		16	6	Ref	0.0204512		16	6	Ref	1.04822
8	5	2	5.35294	0.0244684		23	4	0.0313338	1.00017		23	4	1.00017		23	4	7.24938e-05		21	6	Ref	-0.0593864		21	6	Ref	0.872195
8	5	3	5.39921	0.023696		24	6	0.0418408	1.33555		24	6	1.33555		24	6	0.125659		24	6	Ref	0.125659		24	6	Ref	1.33555
9	3	1	5.69465	0.0193081
9	3	2	5.52091	0.0217791
9	3	3	5.15558	0.0280554			CTL Avg	0.0313286	1
10	1	1	5.23827	0.0264926
10	1	2	6.06343	0.0149529
10	1	3	5.19926	0.0272186
11	3	1	5.67439	0.0195812
11	3	2	5.6826	0.01947
11	3	3	5.63365	0.020142
12	5	1	5.76613	0.0183747
12	5	2	5.54565	0.0214089
12	5	3	4.98355	0.0316083
13	1	1	5.51972	0.021797
13	1	2	5.29097	0.0255422
13	1	3	4.97227	0.0318565
14	3	1	5.56299	0.021153
14	3	2	4.89316	0.033652
14	3	3	5.30271	0.0253353
15	2	1	4.69772	0.0385342
15	2	2	5.19523	0.0272947
15	2	3	5.54868	0.0213639
16	6	1	5.3229	0.0249831
16	6	2	4.41491	0.0468792
16	6	3	5.22944	0.0266552
17	4	1	4.85164	0.0346347
17	4	2	4.89262	0.0336646
17	4	3	5.50963	0.0219501
18	1	1	5.12025	0.0287508
18	1	2	5.1812	0.0275616
18	1	3	6.02463	0.0153605
19	2	1	5.13793	0.0284006
19	2	2	4.83289	0.0350878
19	2	3	4.906	0.033354
20	5	1	4.74438	0.0373078
20	5	2	4.54227	0.0429182
20	5	3	5.23406	0.0265699
21	6	1	5.2042	0.0271256
21	6	2	5.25128	0.0262546
21	6	3	5.12816	0.0285937
22	2	1	4.60416	0.0411159
22	2	2	5.21133	0.0269919
22	2	3	5.47882	0.0224238
23	4	1	4.6788	0.0390428
23	4	2	5.26085	0.0260812
23	4	3	5.11391	0.0288775
24	6	1	4.55391	0.0425733
24	6	2	4.60442	0.0411084

## Sheet: IL1B
Tank	Treatment	Fish	IL1B	2-Ct		Tank	Treatment	Mean 2-Ct	ddCt		Tank	Treatment	ddCt		Tank	Treatment	logIL1B		Tank	Treatment	Trt ID	logIL1B		Tank	Treatment	Trt ID	ddCt
1	4	1	8.58297	0.00260776		1	4	0.00413688	1.55322		1	4	1.55322		1	4	0.191232		5	1	Basal	0.584918		5	1	Basal	3.84519
1	4	2	6.89595	0.00839674		2	5	0.00339715	1.27548		2	5	1.27548		2	5	0.105674		10	1	Basal	0.56597		10	1	Basal	3.68104
1	4	3	9.47406	0.00140613		3	3	0.00519832	1.95174		3	3	1.95174		3	3	0.290423		13	1	Basal	-1.01224		13	1	Basal	0.0972209
2	5	1	14.5264	4.23766e-05		4	6	0.00969358	3.63952		4	6	3.63952		4	6	0.561044		18	1	Basal	0.112291		18	1	Basal	1.29506
2	5	2	11.491	0.000347426		5	1	0.0102414	3.84519		5	1	3.84519		5	1	0.584918		6	2	BD50	-0.0649148		6	2	BD50	0.861163
2	5	3	6.67276	0.00980163		6	2	0.00229364	0.861163		6	2	0.861163		6	2	-0.0649148		15	2	BD50	-0.376097		15	2	BD50	0.420633
3	3	1	8.87432	0.0021309		7	4	0.00101287	0.380289		7	4	0.380289		7	4	-0.419887		19	2	BD50	-1.16701		19	2	BD50	0.0680757
3	3	2	6.22173	0.013399		8	5	0.00589584	2.21363		8	5	2.21363		8	5	0.345106		22	2	BD50	0.266444		22	2	BD50	1.8469
3	3	3	13.9069	6.51023e-05		9	3	0.00176766	0.663679		9	3	0.663679		9	3	-0.178042		3	3	HP50	0.290423		3	3	HP50	1.95174
4	6	1	13.2181	0.000104942		10	1	0.00980417	3.68104		10	1	3.68104		10	1	0.56597		9	3	HP50	-0.178042		9	3	HP50	0.663679
4	6	2	11.3318	0.00038796		11	3	0.00768715	2.88619		11	3	2.88619		11	3	0.460325		11	3	HP50	0.460325		11	3	HP50	2.88619
4	6	3	5.12845	0.0285878		12	5	0.0102711	3.85636		12	5	3.85636		12	5	0.586177		14	3	HP50	-0.946909		14	3	HP50	0.113003
5	1	1	7.73864	0.00468207		13	1	0.000258941	0.0972209		13	1	0.0972209		13	1	-1.01224		1	4	BD100	0.191232		1	4	BD100	1.55322
5	1	2	5.35612	0.0244144		14	3	0.000300976	0.113003		14	3	0.113003		14	3	-0.946909		7	4	BD100	-0.419887		7	4	BD100	0.380289
5	1	3	9.26301	0.00162764		15	2	0.00112032	0.420633		15	2	0.420633		15	2	-0.376097		17	4	BD100	-0.349264		17	4	BD100	0.447441
6	2	1	10.4639	0.000708012		16	6	0.000198955	0.0746989		16	6	0.0746989		16	6	-1.12669		23	4	BD100	-1.33104		23	4	BD100	0.0466612
6	2	2	10.8789	0.000531027		17	4	0.00119172	0.447441		17	4	0.447441		17	4	-0.349264		2	5	HP100	0.105674		2	5	HP100	1.27548
6	2	3	7.46961	0.00564189		18	1	0.0034493	1.29506		18	1	1.29506		18	1	0.112291		8	5	HP100	0.345106		8	5	HP100	2.21363
7	4	1	12.0122	0.000242083		19	2	0.000181314	0.0680757		19	2	0.0680757		19	2	-1.16701		12	5	HP100	0.586177		12	5	HP100	3.85636
7	4	2	9.45646	0.00142338		20	5	0.000311432	0.116929		20	5	0.116929		20	5	-0.932077		20	5	HP100	-0.932077		20	5	HP100	0.116929
7	4	3	9.5083	0.00137315		21	6	0.000627152	0.235468		21	6	0.235468		21	6	-0.628068		4	6	Ref	0.561044		4	6	Ref	3.63952
8	5	1	8.05862	0.00375072		22	2	0.00491909	1.8469		22	2	1.8469		22	2	0.266444		16	6	Ref	-1.12669		16	6	Ref	0.0746989
8	5	2	13.1895	0.000107046		23	4	0.000124278	0.0466612		23	4	0.0466612		23	4	-1.33104		21	6	Ref	-0.628068		21	6	Ref	0.235468
8	5	3	6.17608	0.0138298		24	6	0.000134008	0.0503141		24	6	0.0503141		24	6	-1.29831		24	6	Ref	-1.29831		24	6	Ref	0.0503141
9	3	1	8.75364	0.00231682
9	3	2	8.70436	0.00239732
9	3	3	10.7299	0.000588833			CTL Avg	0.00266342	1
10	1	1	11.8088	0.000278746
10	1	2	6.05077	0.0150847
10	1	3	6.15338	0.0140491
11	3	1	11.5094	0.000343029
11	3	2	5.47912	0.0224192
11	3	3	11.7064	0.000299242
12	5	1	5.09828	0.0291922
12	5	2	13.1636	0.000108987
12	5	3	9.36912	0.00151222
13	1	1	10.8302	0.000549269
13	1	2	12.3154	0.0001962
13	1	3	14.9611	3.13523e-05
14	3	1	12.207	0.000211505
14	3	2	11.3705	0.000377701
14	3	3	11.6382	0.00031372
15	2	1	10.065	0.000933533
15	2	2	8.8997	0.00209374
15	2	3	11.5492	0.000333701
16	6	1	12.1323	0.000222755
16	6	2	12.5309	0.000168979
16	6	3	12.2512	0.000205132
17	4	1	12.2907	0.000199593
17	4	2	9.83936	0.00109159
17	4	3	8.77423	0.00228399
18	1	1	10.0685	0.000931261
18	1	2	10.2459	0.000823532
18	1	3	6.8626	0.00859312
19	2	1	11.7125	0.000297988
19	2	2	12.5833	0.00016295
19	2	3	13.5565	8.30043e-05
20	5	1	10.3555	0.000763299
20	5	2	13.1359	0.000111097
20	5	3	14.0271	5.99008e-05
21	6	1	9.59069	0.00129693
21	6	2	11.6426	0.000312769
21	6	3	11.8454	0.00027176
22	2	1	13.2037	0.000105997
22	2	2	12.6825	0.000152121
22	2	3	6.10789	0.0144991
23	4	1	14.2925	4.98347e-05
23	4	2	11.9068	0.000260431
23	4	3	13.9642	6.25694e-05
24	6	1	12.516	0.000170733
24	6	2	13.3275	9.72828e-05

## Sheet: GPX1
Tank	Treatment	Fish	GPX1	2-Ct		Tank	Treatment	Mean 2-Ct	ddCt		Tank	Treatment	ddCt		Tank	Treatment	logGPX1		Tank	Treatment	Trt ID	logGPX1		Tank	Treatment	Trt ID	ddCt
1	4	1	3.28825	0.102362		1	4	0.0913622	1.60854		1	4	1.60854		1	4	0.206432		5	1	Basal	0.230508		5	1	Basal	1.70023
1	4	2	3.90852	0.0665916		2	5	0.0565497	0.995624		2	5	0.995624		2	5	-0.00190479		10	1	Basal	0.241694		10	1	Basal	1.74459
1	4	3	3.24971	0.105133		3	3	0.0734639	1.29342		3	3	1.29342		3	3	0.111739		13	1	Basal	-0.0164346		13	1	Basal	0.962865
2	5	1	4.64742	0.0399014		4	6	0.0604802	1.06483		4	6	1.06483		4	6	0.0272785		18	1	Basal	0.118441		18	1	Basal	1.31353
2	5	2	4.76094	0.036882		5	1	0.0965702	1.70023		5	1	1.70023		5	1	0.230508		6	2	BD50	-0.0626183		6	2	BD50	0.865728
2	5	3	3.42871	0.0928656		6	2	0.0491718	0.865728		6	2	0.865728		6	2	-0.0626183		15	2	BD50	0.128369		15	2	BD50	1.34391
3	3	1	2.82259	0.141356		7	4	0.053169	0.936103		7	4	0.936103		7	4	-0.0286765		19	2	BD50	-0.0137467		19	2	BD50	0.968843
3	3	2	4.60948	0.0409645		8	5	0.0432626	0.76169		8	5	0.76169		8	5	-0.118222		22	2	BD50	-0.0610811		22	2	BD50	0.868798
3	3	3	4.71516	0.0380711		9	3	0.0626527	1.10308		9	3	1.10308		9	3	0.0426052		3	3	HP50	0.111739		3	3	HP50	1.29342
4	6	1	4.22094	0.0536253		10	1	0.0990898	1.74459		10	1	1.74459		10	1	0.241694		9	3	HP50	0.0426052		9	3	HP50	1.10308
4	6	2	10.407	0.000736506		11	3	0.0729386	1.28417		11	3	1.28417		11	3	0.108623		11	3	HP50	0.108623		11	3	HP50	1.28417
4	6	3	2.9762	0.127079		12	5	0.0689037	1.21313		12	5	1.21313		12	5	0.0839078		14	3	HP50	0.0164495		14	3	HP50	1.0386
5	1	1	3.13813	0.113587		13	1	0.054689	0.962865		13	1	0.962865		13	1	-0.0164346		1	4	BD100	0.206432		1	4	BD100	1.60854
5	1	2	3.16594	0.111419		14	3	0.0589908	1.0386		14	3	1.0386		14	3	0.0164495		7	4	BD100	-0.0286765		7	4	BD100	0.936103
5	1	3	3.94999	0.0647045		15	2	0.0763315	1.34391		15	2	1.34391		15	2	0.128369		17	4	BD100	0.149409		17	4	BD100	1.41062
6	2	1	4.42059	0.0466949		16	6	0.0506433	0.891634		16	6	0.891634		16	6	-0.0498132		23	4	BD100	-0.0803083		23	4	BD100	0.831174
6	2	2	4.1735	0.055418		17	4	0.0801205	1.41062		17	4	1.41062		17	4	0.149409		2	5	HP100	-0.00190479		2	5	HP100	0.995624
6	2	3	4.46108	0.0454027		18	1	0.0746064	1.31353		18	1	1.31353		18	1	0.118441		8	5	HP100	-0.118222		8	5	HP100	0.76169
7	4	1	4.47776	0.0448806		19	2	0.0550286	0.968843		19	2	0.968843		19	2	-0.0137467		12	5	HP100	0.0839078		12	5	HP100	1.21313
7	4	2	3.74685	0.0744879		20	5	0.0696397	1.22609		20	5	1.22609		20	5	0.0885221		20	5	HP100	0.0885221		20	5	HP100	1.22609
7	4	3	4.63887	0.0401384		21	6	0.0512534	0.902376		21	6	0.902376		21	6	-0.0446124		4	6	Ref	0.0272785		4	6	Ref	1.06483
8	5	1	4.97961	0.0316947		22	2	0.0493462	0.868798		22	2	0.868798		22	2	-0.0610811		16	6	Ref	-0.0498132		16	6	Ref	0.891634
8	5	2	4.49845	0.0442416		23	4	0.0472092	0.831174		23	4	0.831174		23	4	-0.0803083		21	6	Ref	-0.0446124		21	6	Ref	0.902376
8	5	3	4.21487	0.0538516		24	6	0.0648161	1.14116		24	6	1.14116		24	6	0.057348		24	6	Ref	0.057348		24	6	Ref	1.14116
9	3	1	4.36938	0.0483822
9	3	2	3.7232	0.0757189
9	3	3	3.96901	0.0638571			CTL Avg	0.0567982	1
10	1	1	4.16976	0.055562
10	1	2	3.4948	0.0887075
10	1	3	2.7084	0.153
11	3	1	4.30129	0.0507204
11	3	2	3.07602	0.118584
11	3	3	4.33608	0.0495119
12	5	1	3.68436	0.0777851
12	5	2	4.32368	0.0499393
12	5	3	3.66225	0.0789867
13	1	1	3.89653	0.0671471
13	1	2	4.32154	0.0500136
13	1	3	4.41407	0.0469063
14	3	1	4.37218	0.0482884
14	3	2	4.22219	0.0535789
14	3	3	3.73495	0.075105
15	2	1	3.7763	0.072983
15	2	2	3.55212	0.0852524
15	2	3	3.82094	0.0707591
16	6	1	4.38376	0.0479024
16	6	2	4.15041	0.056312
16	6	3	4.3894	0.0477154
17	4	1	4.13846	0.0567807
17	4	2	3.39869	0.0948182
17	4	3	3.4939	0.0887626
18	1	1	3.15829	0.112011
18	1	2	3.94854	0.0647696
18	1	3	4.41	0.047039
19	2	1	4.10517	0.0581059
19	2	2	4.6373	0.0401822
19	2	3	3.90406	0.0667976
20	5	1	3.44464	0.0918457
20	5	2	3.64713	0.0798189
20	5	3	4.74644	0.0372545
21	6	1	4.02326	0.0615002
21	6	2	4.51332	0.043788
21	6	3	4.36671	0.0484719
22	2	1	4.49627	0.0443087
22	2	2	4.16151	0.0558807
22	2	3	4.38536	0.0478492
23	4	1	4.25689	0.0523057
23	4	2	4.29695	0.0508732
23	4	3	4.70092	0.0384487
24	6	1	3.58179	0.0835166
24	6	2	4.4386	0.0461156

## Sheet: APN
Tank	Treatment	Fish	APN	2-Ct		Tank	Treatment	Mean 2-Ct	ddCt		Tank	Treatment	ddCt		Tank	Treatment	logAPN		Tank	Treatment	Trt ID	logAPN		Tank	Treatment	Trt ID	ddCt
1	4	1	3.94109	0.065105		1	4	0.059322	1.1996		1	4	1.1996		1	4	0.0790356		5	1	Basal	0.070824		5	1	Basal	1.17713
1	4	2	4.47206	0.0450585		2	5	0.0311136	0.629172		2	5	0.629172		2	5	-0.201231		10	1	Basal	-0.0259845		10	1	Basal	0.941923
1	4	3	3.88251	0.0678026		3	3	0.0417788	0.844841		3	3	0.844841		3	3	-0.0732248		13	1	Basal	0.215955		13	1	Basal	1.6442
2	5	1	5.54571	0.0214079		4	6	0.0416605	0.84245		4	6	0.84245		4	6	-0.0744556		18	1	Basal	0.066327		18	1	Basal	1.165
2	5	2	5.79412	0.0180217		5	1	0.0582109	1.17713		5	1	1.17713		5	1	0.070824		6	2	BD50	0.068205		6	2	BD50	1.17005
2	5	3	4.21327	0.0539111		6	2	0.0578609	1.17005		6	2	1.17005		6	2	0.068205		15	2	BD50	-0.128849		15	2	BD50	0.743277
3	3	1	4.52047	0.0435716		7	4	0.0373558	0.755401		7	4	0.755401		7	4	-0.121822		19	2	BD50	0.15306		19	2	BD50	1.42253
3	3	2	4.31143	0.0503652		8	5	0.0593651	1.20047		8	5	1.20047		8	5	0.0793509		22	2	BD50	-0.12657		22	2	BD50	0.747189
3	3	3	4.99311	0.0313996		9	3	0.0466128	0.942593		9	3	0.942593		9	3	-0.0256756		3	3	HP50	-0.0732248		3	3	HP50	0.844841
4	6	1	4.79045	0.0361352		10	1	0.0465796	0.941923		10	1	0.941923		10	1	-0.0259845		9	3	HP50	-0.0256756		9	3	HP50	0.942593
4	6	2	5.01717	0.0308802		11	3	0.0556704	1.12575		11	3	1.12575		11	3	0.0514438		11	3	HP50	0.0514438		11	3	HP50	1.12575
4	6	3	4.10864	0.0579662		12	5	0.0449314	0.908594		12	5	0.908594		12	5	-0.0416303		14	3	HP50	0.0965825		14	3	HP50	1.24906
5	1	1	5.28401	0.0256659		13	1	0.0813085	1.6442		13	1	1.6442		13	1	0.215955		1	4	BD100	0.0790356		1	4	BD100	1.1996
5	1	2	3.92487	0.0658411		14	3	0.0617679	1.24906		14	3	1.24906		14	3	0.0965825		7	4	BD100	-0.121822		7	4	BD100	0.755401
5	1	3	3.58856	0.0831258		15	2	0.0367563	0.743277		15	2	0.743277		15	2	-0.128849		17	4	BD100	-0.00318699		17	4	BD100	0.992689
6	2	1	5.62184	0.0203075		16	6	0.0421313	0.85197		16	6	0.85197		16	6	-0.0695757		23	4	BD100	-0.21966		23	4	BD100	0.603031
6	2	2	3.94169	0.0650777		17	4	0.0490901	0.992689		17	4	0.992689		17	4	-0.00318699		2	5	HP100	-0.201231		2	5	HP100	0.629172
6	2	3	3.50312	0.0881976		18	1	0.0576113	1.165		18	1	1.165		18	1	0.066327		8	5	HP100	0.0793509		8	5	HP100	1.20047
7	4	1	5.85591	0.0172662		19	2	0.0703462	1.42253		19	2	1.42253		19	2	0.15306		12	5	HP100	-0.0416303		12	5	HP100	0.908594
7	4	2	4.04006	0.0607885		20	5	0.0769696	1.55646		20	5	1.55646		20	5	0.192139		20	5	HP100	0.192139		20	5	HP100	1.55646
7	4	3	4.87778	0.0340128		21	6	0.0595866	1.20495		21	6	1.20495		21	6	0.0809678		4	6	Ref	-0.0744556		4	6	Ref	0.84245
8	5	1	5.6609	0.0197652		22	2	0.0369497	0.747189		22	2	0.747189		22	2	-0.12657		16	6	Ref	-0.0695757		16	6	Ref	0.85197
8	5	2	3.76029	0.0737974		23	4	0.0298209	0.603031		23	4	0.603031		23	4	-0.21966		21	6	Ref	0.0809678		21	6	Ref	1.20495
8	5	3	3.56435	0.0845328		24	6	0.0544281	1.10063		24	6	1.10063		24	6	0.0416426		24	6	Ref	0.0416426		24	6	Ref	1.10063
9	3	1	5.07998	0.0295646
9	3	2	3.61889	0.0813964
9	3	3	5.11392	0.0288773			CTL Avg	0.0494516	1
10	1	1	4.08657	0.05886
10	1	2	5.30264	0.0253365
10	1	3	4.17027	0.0555424
11	3	1	3.75143	0.0742517
11	3	2	5.02073	0.0308042
11	3	3	4.01263	0.0619553
12	5	1	4.3449	0.0492102
12	5	2	5.28119	0.025716
12	5	3	4.06207	0.0598681
13	1	1	3.48355	0.0894018
13	1	2	3.75748	0.0739413
13	1	3	3.63339	0.0805825
14	3	1	4.95102	0.0323292
14	3	2	3.66688	0.0787336
14	3	3	3.75164	0.0742409
15	2	1	4.80268	0.0358303
15	2	2	4.90127	0.0334633
15	2	3	4.60911	0.0409751
16	6	1	5.56328	0.0211489
16	6	2	3.97653	0.0635253
16	6	3	4.58313	0.0417197
17	4	1	4.9782	0.0317258
17	4	2	4.04823	0.0604451
17	4	3	4.18182	0.0550993
18	1	1	4.52934	0.0433046
18	1	2	4.51596	0.043708
18	1	3	3.54252	0.0858212
19	2	1	3.6429	0.0800529
19	2	2	4.90964	0.0332699
19	2	3	3.35527	0.0977157
20	5	1	3.71259	0.0762781
20	5	2	3.2911	0.10216
20	5	3	4.25233	0.0524712
21	6	1	4.13564	0.0568916
21	6	2	3.96638	0.0639737
21	6	3	4.11043	0.0578944
22	2	1	4.974	0.0318184
22	2	2	5.26152	0.026069
22	2	3	4.23891	0.0529617
23	4	1	4.62817	0.0404373
23	4	2	5.33601	0.0247571
23	4	3	5.36479	0.0242682
24	6	1	3.96647	0.0639698
24	6	2	4.47758	0.0448864

## Sheet: ATPase
Tank	Treatment	Fish	ATPase	2-Ct		Tank	Treatment	Mean 2-Ct	ddCt		Tank	Treatment	ddCt		Tank	Treatment	logATPase		Tank	Treatment	Trt ID	logATPase		Tank	Treatment	Trt ID	ddCt
1	4	1	4.78034	0.0363894		1	4	0.0332238	0.828814		1	4	0.828814		1	4	-0.0815429		5	1	Basal	-0.0206137		5	1	Basal	0.953644
1	4	2	4.97906	0.0317068		2	5	0.0459899	1.14728		2	5	1.14728		2	5	0.0596699		10	1	Basal	0.164703		10	1	Basal	1.46118
1	4	3	4.98506	0.0315753		3	3	0.03536	0.882104		3	3	0.882104		3	3	-0.0544801		13	1	Basal	-0.155497		13	1	Basal	0.699041
2	5	1	4.29761	0.0508499		4	6	0.0612879	1.52891		4	6	1.52891		4	6	0.184382		18	1	Basal	-0.18752		18	1	Basal	0.649352
2	5	2	4.42928	0.0464146		5	1	0.0382277	0.953644		5	1	0.953644		5	1	-0.0206137		6	2	BD50	-0.0122626		6	2	BD50	0.972159
2	5	3	4.61864	0.0407052		6	2	0.0389699	0.972159		6	2	0.972159		6	2	-0.0122626		15	2	BD50	0.199922		15	2	BD50	1.58461
3	3	1	4.18023	0.0551602		7	4	0.0343887	0.857873		7	4	0.857873		7	4	-0.0665772		19	2	BD50	0.0315992		19	2	BD50	1.07547
3	3	2	5.31439	0.0251309		8	5	0.0422361	1.05364		8	5	1.05364		8	5	0.022691		22	2	BD50	0.137161		22	2	BD50	1.37139
3	3	3	5.27711	0.0257888		9	3	0.0495537	1.23619		9	3	1.23619		9	3	0.0920838		3	3	HP50	-0.0544801		3	3	HP50	0.882104
4	6	1	3.91917	0.0661017		10	1	0.0585727	1.46118		10	1	1.46118		10	1	0.164703		9	3	HP50	0.0920838		9	3	HP50	1.23619
4	6	2	3.88817	0.0675372		11	3	0.0333212	0.831243		11	3	0.831243		11	3	-0.0802721		11	3	HP50	-0.0802721		11	3	HP50	0.831243
4	6	3	4.31545	0.0502249		12	5	0.0458883	1.14475		12	5	1.14475		12	5	0.0587095		14	3	HP50	0.0948503		14	3	HP50	1.24409
5	1	1	4.24703	0.0526642		13	1	0.0280217	0.699041		13	1	0.699041		13	1	-0.155497		1	4	BD100	-0.0815429		1	4	BD100	0.828814
5	1	2	5.37597	0.0240808		14	3	0.0498704	1.24409		14	3	1.24409		14	3	0.0948503		7	4	BD100	-0.0665772		7	4	BD100	0.857873
5	1	3	4.7202	0.0379382		15	2	0.0635205	1.58461		15	2	1.58461		15	2	0.199922		17	4	BD100	0.0747862		17	4	BD100	1.18792
6	2	1	4.22916	0.0533207		16	6	0.033391	0.832985		16	6	0.832985		16	6	-0.0793626		23	4	BD100	0.155408		23	4	BD100	1.43024
6	2	2	5.18649	0.0274606		17	4	0.0476188	1.18792		17	4	1.18792		17	4	0.0747862		2	5	HP100	0.0596699		2	5	HP100	1.14728
6	2	3	4.79072	0.0361284		18	1	0.0260299	0.649352		18	1	0.649352		18	1	-0.18752		8	5	HP100	0.022691		8	5	HP100	1.05364
7	4	1	4.14911	0.056363		19	2	0.0431113	1.07547		19	2	1.07547		19	2	0.0315992		12	5	HP100	0.0587095		12	5	HP100	1.14475
7	4	2	5.38558	0.023921		20	5	0.0466935	1.16483		20	5	1.16483		20	5	0.0662638		20	5	HP100	0.0662638		20	5	HP100	1.16483
7	4	3	5.44964	0.022882		21	6	0.0298088	0.743621		21	6	0.743621		21	6	-0.128648		4	6	Ref	0.184382		4	6	Ref	1.52891
8	5	1	4.19748	0.0545045		22	2	0.0549735	1.37139		22	2	1.37139		22	2	0.137161		16	6	Ref	-0.0793626		16	6	Ref	0.832985
8	5	2	5.2	0.0272047		23	4	0.0573324	1.43024		23	4	1.43024		23	4	0.155408		21	6	Ref	-0.128648		21	6	Ref	0.743621
8	5	3	4.47396	0.044999		24	6	0.0358561	0.894481		24	6	0.894481		24	6	-0.0484287		24	6	Ref	-0.0484287		24	6	Ref	0.894481
9	3	1	4.03529	0.0609895
9	3	2	4.92181	0.0329903
9	3	3	4.19281	0.0546813			CTL Avg	0.040086	1
10	1	1	5.17192	0.0277395
10	1	2	4.15439	0.0561571
10	1	3	3.44502	0.0918216
11	3	1	5.91645	0.0165566
11	3	2	4.1922	0.0547045
11	3	3	5.12268	0.0287025
12	5	1	4.52408	0.0434627
12	5	2	4.11554	0.05769
12	5	3	4.77548	0.0365122
13	1	1	5.06531	0.0298669
13	1	2	5.92068	0.0165082
13	1	3	4.72967	0.0376902
14	3	1	3.83181	0.0702281
14	3	2	4.72281	0.0378697
14	3	3	4.59028	0.0415133
15	2	1	4.05609	0.0601167
15	2	2	3.23117	0.106493
15	2	3	5.3837	0.0239522
16	6	1	4.80591	0.03575
16	6	2	5.1229	0.0286981
16	6	3	4.80692	0.035725
17	4	1	4.03421	0.0610355
17	4	2	4.57575	0.0419335
17	4	3	4.64792	0.0398874
18	1	1	5.17341	0.0277108
18	1	2	5.5749	0.0209792
18	1	3	5.08805	0.0293998
19	2	1	5.07471	0.0296729
19	2	2	4.04494	0.0605833
19	2	3	4.67751	0.0390778
20	5	1	4.41776	0.0467868
20	5	2	4.10716	0.0580258
20	5	3	4.8255	0.0352679
21	6	1	5.23529	0.0265474
21	6	2	5.10997	0.0289566
21	6	3	4.88162	0.0339224
22	2	1	3.69793	0.0770571
22	2	2	4.26649	0.0519589
22	2	3	4.79969	0.0359045
23	4	1	3.83646	0.070002
23	4	2	4.19874	0.0544571
23	4	3	4.39477	0.0475381
24	6	1	4.495	0.0443478
24	6	2	5.19155	0.0273645
